# Supplementary material for: LZER0: A Cost-Effective Multi-Purpose GNSS Platform
Source: Sensors (Basel). 2022 Oct 29;22(21):8314. doi: 10.3390/s22218314 (PMC9657188; doi:10.3390/s22218314)
Supplement: Supplementary file 1 [file sensors-22-08314-s001.zip]

Archive with 1 entries (1 files):
- sensors-1970880-supplementary.pdf
